# Supplementary material for: Cathepsin Levels and Atrial Fibrillation Risk: Insights From Bidirectional and Multivariable Mendelian Randomization Analyses
Source: Int J Genomics. 2025 Oct 29;2025:8232758. doi: 10.1155/ijog/8232758 (PMC12569522; doi:10.1155/ijog/8232758)
Supplement: Supplementary file 1 — Supporting Information 1 Supplementary Table 1: Adjusted p values for univariable MR analyses of cathepsins and AF risk (IVW method). [file IJOG-2025-8232758-s001.xlsx]

## Sheet: Sheet1
Supplementary Table 3. Adjusted P-values for Univariable MR Analyses of Cathepsins and AF Risk (IVW Method)
Cathepsin	Raw P-value (IVW)	Bonferroni-adjusted P-value	FDR-adjusted P-value	Significance After Correction
Cathepsin O	0.002	0.018	0.018	Significant
Cathepsin L2	0.053	0.477	0.239	Not significant
Cathepsin B	0.077	0.693	0.257	Not significant
Cathepsin Z	0.615	5.535	0.615	Not significant
Cathepsin S	0.516	4.644	0.602	Not significant
Cathepsin H	0.322	2.898	0.483	Not significant
Cathepsin G	0.627	5.643	0.627	Not significant
Cathepsin F	0.475	4.275	0.594	Not significant
Cathepsin E	0.604	5.436	0.604	Not significant
