# Supplementary material for: Cathepsin Levels and Atrial Fibrillation Risk: Insights From Bidirectional and Multivariable Mendelian Randomization Analyses
Source: Int J Genomics. 2025 Oct 29;2025:8232758. doi: 10.1155/ijog/8232758 (PMC12569522; doi:10.1155/ijog/8232758)
Supplement: Supplementary file 2 — Supporting Information 2 Supplementary Table 2: Characteristics of single nucleotide polymorphisms (SNPs) serving as instrumental variables (IVs). [file IJOG-2025-8232758-s003.xlsx]

## Sheet: Sheet1
Supplementary Table 1 Characteristics of single nucleotide polymorphisms (SNPs) serving as Instrumental variables (IVs).
exposure	SNP	chr	pos	other_allele	effect_allele	beta	se	pval	eaf	R2	F
Cathepsin B	rs75773690	1	24464363	G	A	-0.3945	0.0857	4.16869e-06	0.02192	0.00637834	21.1772
Cathepsin B	rs113646963	2	204530789	C	T	0.1996	0.0427	2.95121e-06	0.09708	0.00657589	21.8375
Cathepsin B	rs76089522	3	140389189	G	A	-0.1971	0.0421	2.88403e-06	0.10475	0.00659613	21.9051
Cathepsin B	rs200518932	3	151162527	C	CA	-0.5167	0.11	2.63027e-06	0.01693	0.00663977	22.051
Cathepsin B	rs13152767	4	122367502	G	A	0.4158	0.0867	1.62181e-06	0.02617	0.00691942	22.9862
Cathepsin B	rs36021960	7	47111670	G	A	0.1747	0.0374	3.01995e-06	0.12637	0.00656653	21.8062
Cathepsin B	rs11563944	7	89816334	A	G	0.1291	0.0278	3.54813e-06	0.26799	0.00649067	21.5526
Cathepsin B	rs1692819	8	11705448	G	A	0.4246	0.0274	5.24807e-54	0.29182	0.0678135	239.991
Cathepsin B	rs148930853	8	114408661	T	C	0.5516	0.1181	3.01995e-06	0.01211	0.00656512	21.8015
Cathepsin B	rs150811995	10	38633385	A	C	0.4603	0.1004	4.57088e-06	0.01878	0.00632721	21.0064
Cathepsin B	rs72863882	10	134275165	G	A	-0.2569	0.0475	6.45654e-08	0.08353	0.00878343	29.2333
Cathepsin B	rs150370599	11	60718792	C	T	0.2183	0.0457	1.77828e-06	0.08341	0.00686496	22.804
Cathepsin B	rs143557119	11	116385842	G	A	0.4327	0.0946	4.7863e-06	0.02199	0.00629799	20.9088
Cathepsin B	rs117345475	11	131588071	A	G	-0.4332	0.0933	3.46737e-06	0.02062	0.00648845	21.5452
Cathepsin B	rs117486267	15	25484738	T	C	-0.4003	0.0834	1.58489e-06	0.02486	0.00693064	23.0237
Cathepsin B	rs9905973	17	26735142	G	A	-0.1405	0.0276	3.54813e-07	0.271	0.0077892	25.8983
Cathepsin B	rs147881440	17	80969815	G	A	-0.2331	0.051	4.7863e-06	0.06428	0.00628867	20.8776
Cathepsin B	rs200652433	18	73024506	C	T	0.3389	0.0684	7.24436e-07	0.04112	0.00738189	24.534
Cathepsin B	rs7249773	19	18289760	G	A	0.1749	0.0351	6.0256e-07	0.15121	0.00746561	24.8143
Cathepsin B	rs1065853	19	45413233	G	T	0.2266	0.0463	1e-06	0.07778	0.00720398	23.9384
Cathepsin E	rs149553686	2	197840502	T	C	0.2425	0.0525	3.89045e-06	0.06772	0.00642187	21.3227
Cathepsin E	rs13089837	3	5094952	T	C	-0.1152	0.025	4.16869e-06	0.49848	0.00639138	21.2208
Cathepsin E	rs189009983	4	102582604	C	T	0.7055	0.1541	4.67735e-06	0.00831	0.00630949	20.9472
Cathepsin E	rs57689619	4	189431921	A	G	-0.2078	0.0444	2.81838e-06	0.08618	0.00659185	21.8908
Cathepsin E	rs10900907	6	1448387	G	A	0.1188	0.0255	3.23594e-06	0.41707	0.00653222	21.6915
Cathepsin E	rs112918835	8	109846123	C	T	0.7062	0.1526	3.71535e-06	0.00706	0.00644603	21.4034
Cathepsin E	rs57135345	10	26671589	C	T	0.2535	0.0542	2.95121e-06	0.05697	0.00658329	21.8622
Cathepsin E	rs1936839	10	129433747	G	C	0.1562	0.0329	1.99526e-06	0.16937	0.00678218	22.5272
Cathepsin E	rs74677283	11	19486084	C	T	0.4379	0.0882	6.76083e-07	0.02151	0.00741201	24.6348
Cathepsin E	rs8066936	17	754600	G	A	-0.1492	0.0325	4.2658e-06	0.1792	0.00634398	21.0624
Cathepsin E	rs10401027	17	6858240	G	A	-0.1225	0.0259	2.23872e-06	0.45246	0.00673122	22.3568
Cathepsin F	rs141177481	1	78678616	TA	T	-0.1537	0.0316	1.14815e-06	0.80938	0.00711585	23.6434
Cathepsin F	rs7564167	2	645190	A	G	-0.2649	0.0526	4.89779e-07	0.93594	0.0076247	25.3472
Cathepsin F	rs1260326	2	27730940	T	C	-0.1642	0.0252	6.91831e-11	0.59849	0.0126984	42.4309
Cathepsin F	rs115901379	2	106335628	T	G	0.4306	0.0927	3.38844e-06	0.02042	0.00649402	21.5638
Cathepsin F	rs58531759	3	65827134	T	G	-0.3722	0.0747	6.30957e-07	0.03949	0.00746469	24.8112
Cathepsin F	rs186369051	5	93830000	C	T	-0.4818	0.1026	2.63027e-06	0.01504	0.00663593	22.0382
Cathepsin F	rs183683891	6	133102456	C	T	-0.5242	0.1123	3.01995e-06	0.01536	0.0065574	21.7757
Cathepsin F	rs112526544	7	26300072	A	G	0.3801	0.0766	6.91831e-07	0.02831	0.00740398	24.6079
Cathepsin F	rs61866943	10	85428041	T	G	0.4969	0.1012	9.12011e-07	0.01874	0.00725055	24.0943
Cathepsin F	rs1791679	11	66337874	C	A	0.2349	0.0269	2.51189e-18	0.28947	0.0225786	76.2076
Cathepsin F	rs10745925	12	102218899	T	C	-0.2874	0.0268	9.12011e-27	0.29402	0.0336656	114.932
Cathepsin F	rs143015877	13	23327148	C	T	-0.1325	0.0287	3.98107e-06	0.25734	0.00641545	21.3012
Cathepsin F	rs9796775	16	9736917	A	G	-0.1172	0.0249	2.45471e-06	0.50502	0.00666663	22.1408
Cathepsin G	rs114418234	2	155060275	A	C	0.3077	0.065	2.23872e-06	0.03719	0.00674286	22.3957
Cathepsin G	rs35594771	2	167837936	C	CT	0.3303	0.0705	2.81838e-06	0.03753	0.00660564	21.9369
Cathepsin G	rs147099093	3	37730576	G	A	0.4271	0.0885	1.38038e-06	0.02053	0.00700606	23.2761
Cathepsin G	rs192289769	3	134273074	C	G	-0.5468	0.1093	5.62341e-07	0.01364	0.00752473	25.0123
Cathepsin G	rs116142041	4	9787836	G	A	-0.3356	0.0665	4.57088e-07	0.03645	0.00765627	25.4529
Cathepsin G	rs4702448	5	7295725	C	A	0.1275	0.0265	1.44544e-06	0.66583	0.00696383	23.1348
Cathepsin G	rs497459	7	49838522	T	C	-0.1752	0.0368	1.94984e-06	0.86534	0.00681954	22.6521
Cathepsin G	rs62493038	8	12993071	C	T	-0.3391	0.0725	2.88403e-06	0.03503	0.00658363	21.8633
Cathepsin G	rs77893942	8	69507645	T	A	-0.376	0.0764	8.70964e-07	0.03128	0.00728398	24.2062
Cathepsin G	rs72773561	10	9677794	T	C	-0.2529	0.0528	1.69824e-06	0.05703	0.00690202	22.928
Cathepsin G	rs35241999	12	11184504	A	G	0.4059	0.0869	2.95121e-06	0.02374	0.00656587	21.804
Cathepsin G	rs117133380	14	107206586	C	A	0.5002	0.1065	2.63027e-06	0.01556	0.0066382	22.0458
Cathepsin G	rs56284011	17	43079322	G	C	-0.3136	0.0656	1.7378e-06	0.03943	0.00687547	22.8392
Cathepsin H	rs35628511	1	24667702	C	T	-0.1253	0.0272	4.16869e-06	0.3116	0.00638757	21.2081
Cathepsin H	rs147991203	4	140256765	C	T	0.3758	0.0773	1.1749e-06	0.02671	0.00710903	23.6206
Cathepsin H	rs508807	7	152771726	G	C	-0.1511	0.032	2.39883e-06	0.81025	0.00670903	22.2826
Cathepsin H	rs62474230	8	3347249	G	C	-0.2377	0.0506	2.69153e-06	0.06195	0.00664077	22.0543
Cathepsin H	rs77977134	11	81603149	T	C	-0.2721	0.0583	3.01995e-06	0.0493	0.00655568	21.7699
Cathepsin H	rs12911554	15	51542757	C	T	-0.1198	0.0251	1.8197e-06	0.55027	0.00685384	22.7669
Cathepsin H	rs34843303	15	79234470	T	C	-1.1194	0.0344	1e-200	0.11403	0.242872	1058.26
Cathepsin H	rs62013235	15	79246166	G	A	0.402	0.0432	1.34896e-20	0.091	0.0255619	86.5409
Cathepsin H	rs60018174	16	5452751	C	T	0.1956	0.0395	7.24436e-07	0.1159	0.00737367	24.5064
Cathepsin H	rs146037740	18	11507434	G	A	0.4736	0.0929	3.46737e-07	0.02292	0.00781161	25.9734
Cathepsin H	rs74342103	19	36003934	A	T	0.3766	0.0812	3.46737e-06	0.02583	0.00647414	21.4974
Cathepsin O	rs146963690	2	156493388	T	G	0.6246	0.1322	2.29087e-06	0.0101	0.0067169	22.3089
Cathepsin O	rs149159018	3	132077351	A	G	0.7034	0.134	1.54882e-07	0.01105	0.00827827	27.538
Cathepsin O	rs17288007	4	159878046	A	G	-0.2456	0.0521	2.45471e-06	0.06381	0.00668686	22.2084
Cathepsin O	rs181844705	5	75333560	A	G	0.4412	0.0905	1.09648e-06	0.02318	0.00714846	23.7526
Cathepsin O	rs4297371	10	11249367	A	C	0.1453	0.0313	3.54813e-06	0.79306	0.00648591	21.5367
Cathepsin O	rs78943701	10	73736674	G	A	-0.479	0.1025	2.95121e-06	0.01536	0.00657225	21.8253
Cathepsin O	rs4076941	11	11261567	T	C	-0.1245	0.0262	2.13796e-06	0.36872	0.00679407	22.567
Cathepsin O	rs2439803	11	129083967	A	G	0.1763	0.0351	5.12861e-07	0.15304	0.0075847	25.2132
Cathepsin O	rs10902420	12	132150183	A	G	-0.2097	0.0432	1.23027e-06	0.89909	0.00708753	23.5487
Cathepsin O	rs7140599	14	39942467	T	C	-0.1219	0.0251	1.1749e-06	0.57698	0.00709451	23.572
Cathepsin O	rs1870736	15	88624621	C	G	0.1222	0.0249	9.33254e-07	0.42746	0.00724338	24.0702
Cathepsin O	rs9932172	16	7642591	C	T	0.1915	0.0401	1.7378e-06	0.10769	0.00686141	22.7922
Cathepsin O	rs4843804	16	88156187	G	A	-0.3124	0.0673	3.46737e-06	0.0336	0.00648516	21.5342
Cathepsin S	rs6657328	1	107433954	G	C	-0.1291	0.0283	4.89779e-06	0.7184	0.00626476	20.7978
Cathepsin S	rs41271951	1	150737220	A	G	-0.8605	0.0419	7.07946e-94	0.08349	0.113294	421.513
Cathepsin S	rs13411643	2	60351132	T	C	0.1831	0.0364	5.01187e-07	0.13712	0.00760698	25.2878
Cathepsin S	rs4581957	2	174866439	G	A	-0.1775	0.0365	1.14815e-06	0.13414	0.0071132	23.6346
Cathepsin S	rs7614425	3	98174258	G	A	-0.2082	0.0436	1.8197e-06	0.09254	0.00686046	22.789
Cathepsin S	rs10516855	4	90924478	T	C	-0.1969	0.0421	2.95121e-06	0.09552	0.00658284	21.8607
Cathepsin S	rs989576	4	127182592	C	T	0.1307	0.0278	2.5704e-06	0.29843	0.00665147	22.0901
Cathepsin S	rs13150189	4	181239467	G	A	0.1556	0.0306	3.46737e-07	0.21113	0.00777217	25.8412
Cathepsin S	rs116623438	5	102689283	T	C	-0.43	0.0876	9.12011e-07	0.02023	0.00724644	24.0805
Cathepsin S	rs113108135	5	166659513	G	C	0.2349	0.0491	1.69824e-06	0.06933	0.00688584	22.8739
Cathepsin S	rs13196989	6	239373	C	T	-0.1758	0.0374	2.5704e-06	0.13099	0.00664893	22.0816
Cathepsin S	rs13212873	6	143059208	T	C	0.5422	0.117	3.54813e-06	0.0116	0.00646376	21.4627
Cathepsin S	rs2470994	7	47430626	T	C	0.1304	0.0281	3.38844e-06	0.28088	0.00648146	21.5218
Cathepsin S	rs529565	9	136149500	T	C	-0.1315	0.0266	7.76247e-07	0.31269	0.00734919	24.4245
Cathepsin S	rs61870690	10	127523966	A	G	-0.3386	0.0684	7.24436e-07	0.04143	0.00736892	24.4905
Cathepsin S	rs12804405	11	24422062	G	A	0.612	0.129	2.0893e-06	0.01019	0.00677215	22.4937
Cathepsin S	rs1060435	11	68855595	A	G	-0.1291	0.0251	2.75423e-07	0.39793	0.00795047	26.4388
Cathepsin S	rs74804137	12	18017954	T	C	-0.5178	0.0987	1.58489e-07	0.01757	0.00826872	27.5059
Cathepsin S	rs73099998	12	58633987	C	T	-0.146	0.0308	2.18776e-06	0.20811	0.00676102	22.4564
Cathepsin S	rs77792819	12	94386245	A	G	0.3147	0.0661	1.94984e-06	0.04096	0.00681982	22.6531
Cathepsin S	rs1022239	13	65424046	A	T	0.1157	0.025	3.71535e-06	0.58887	0.00644662	21.4054
Cathepsin S	rs4313886	18	74370742	T	C	0.1687	0.0365	3.89045e-06	0.13446	0.0064298	21.3492
Cathepsin S	rs78767885	19	18112020	T	C	0.2238	0.0477	2.69153e-06	0.08725	0.00662447	21.9999
Cathepsin S	rs118010753	21	18833920	T	C	0.5018	0.1081	3.46737e-06	0.01437	0.00648543	21.5351
Cathepsin L2	rs114113108	1	75257391	G	C	-0.5922	0.1172	4.36516e-07	0.0129	0.0076752	25.5163
Cathepsin L2	rs1523319	3	2292279	C	G	-0.1292	0.0279	3.54813e-06	0.28541	0.00645444	21.4315
Cathepsin L2	rs13068566	3	102862667	A	G	0.1157	0.0247	2.88403e-06	0.46617	0.00660313	21.9285
Cathepsin L2	rs151179824	3	173226009	G	A	0.4449	0.0943	2.34423e-06	0.02158	0.00669788	22.2453
Cathepsin L2	rs116407656	4	68099087	T	C	0.4014	0.0856	2.75423e-06	0.02439	0.00661726	21.9758
Cathepsin L2	rs199544945	4	146928659	AT	A	0.1502	0.0274	4.36516e-08	0.66171	0.00902106	30.0314
Cathepsin L2	rs34635662	7	27220271	C	CT	0.2286	0.0495	3.89045e-06	0.07724	0.00641948	21.3147
Cathepsin L2	rs10817163	9	99902524	T	A	0.1983	0.0304	7.07946e-11	0.22045	0.012726	42.5241
Cathepsin L2	rs146867532	10	43225400	AT	A	-0.3356	0.0708	2.0893e-06	0.9668	0.00676061	22.4551
Cathepsin L2	rs7898416	10	83700161	A	G	-0.2277	0.0489	3.23594e-06	0.0705	0.00652559	21.6693
Cathepsin L2	rs117714361	12	109142132	A	G	-0.3452	0.0756	4.89779e-06	0.02685	0.00627651	20.837
Cathepsin L2	rs148608463	12	121413027	G	A	-0.1178	0.0257	4.57088e-06	0.35415	0.00632446	20.9972
Cathepsin L2	rs2302837	17	6014176	A	G	-0.2541	0.0498	3.31131e-07	0.92494	0.00782516	26.0188
Cathepsin Z	rs36128387	1	235460258	C	T	0.439	0.0914	1.54882e-06	0.02261	0.00694011	23.0554
Cathepsin Z	rs148201372	3	32683740	A	T	-0.5187	0.1063	1.04713e-06	0.01546	0.00716142	23.7959
Cathepsin Z	rs114675081	3	106826623	A	G	0.5153	0.1075	1.65959e-06	0.01467	0.00691266	22.9636
Cathepsin Z	rs1135945	4	516586	G	A	0.1385	0.0301	4.16869e-06	0.20839	0.00637301	21.1594
Cathepsin Z	rs7656806	4	138271322	A	C	-0.1276	0.0245	1.86209e-07	0.51592	0.00815022	27.1085
Cathepsin Z	rs770140	5	19430825	A	G	-0.1241	0.0265	2.81838e-06	0.64195	0.0065998	21.9174
Cathepsin Z	rs298724	9	94023321	T	C	0.2482	0.0538	3.98107e-06	0.05507	0.00640623	21.2704
Cathepsin Z	rs116920068	10	54555095	G	A	-0.3498	0.0749	3.01995e-06	0.0289	0.00656403	21.7978
Cathepsin Z	rs10761760	10	65179152	A	C	0.1321	0.0258	3.0903e-07	0.44944	0.00787926	26.2001
Cathepsin Z	rs4761709	12	93785170	A	G	0.1218	0.0249	1e-06	0.40882	0.00719637	23.9129
Cathepsin Z	rs10745925	12	102218899	T	C	-0.3624	0.0266	2.29087e-42	0.29402	0.0532365	185.503
Cathepsin Z	rs67845377	19	19275802	C	T	0.1675	0.0362	3.71535e-06	0.13855	0.00644406	21.3968
Cathepsin Z	rs148370779	20	57602212	C	T	-1.7632	0.1105	2.5704e-57	0.01316	0.0716084	254.458
