# Supplementary material for: Cathepsin Levels and Atrial Fibrillation Risk: Insights From Bidirectional and Multivariable Mendelian Randomization Analyses
Source: Int J Genomics. 2025 Oct 29;2025:8232758. doi: 10.1155/ijog/8232758 (PMC12569522; doi:10.1155/ijog/8232758)
Supplement: Supplementary file 3 — Supporting Information 3 Supplementary Table 3: Pleiotropy and heterogeneity analyses of forward MR between cathepsins and atrial fibrillation. [file IJOG-2025-8232758-s006.xlsx]

## Sheet: Sheet1
Supplementary Table 2 Pleiotropy and heterogeneity analyses of forward MR between cathepsins and atrial fibrillation.
exposure	outcome				MR-IVW MR-Egger intercept											MR-Egger
					Egger intercept		p_value		Q				Q_df	Q_pval		Q			Q_df		Q_pval
cathepisn B	atrial fibrillation				0.003		0.619		11.723				19	0.897		11.466			18		0.874
cathepisn E					-0.008		0.275		9.782				10	0.46		8.434			9		0.491
cathepisn F					0.004		0.717		21.884				11	0.025		21.582			10		0.017
cathepisn G					0.006		0.665		5.922				11	0.879		5.722			10		0.838
cathepisn H					-0.002		0.624		4.128				10	0.941		3.87			9		0.92
cathepisn L2					0.002		0.819		3.176				9	0.957		3.12			8		0.927
cathepisn O					-0.004		0.672		11.353				11	0.414		11.141			10		0.347
cathepisn S					-0.002		0.64		33.255				22	0.058		32.902			21		0.047
cathepisn Z					0.014		0.02		26.341				12	0.01		15.704			11		0.152
